# Supplementary material for: Highly Loaded and Binder-Free Molybdenum Trioxide Cathode Material Prepared Using Multi-Arc Ion Plating for Aqueous Zinc Ion Batteries
Source: Materials (Basel). 2022 Aug 29;15(17):5954. doi: 10.3390/ma15175954 (PMC9457491; doi:10.3390/ma15175954)
Supplement: Supplementary file 1 [file materials-15-05954-s001.zip]

Archive with 1 entries (1 files):
- materials-1865800-Supplementary.pdf
